# Supplementary material for: Mitigation of PFOA-Induced Developmental Toxicity in Danio rerio by Bacillus subtilis var. natto: Focus on Growth and Ossification
Source: Int J Mol Sci. 2025 Apr 30;26(9):4261. doi: 10.3390/ijms26094261 (PMC12071895; doi:10.3390/ijms26094261)
Supplement: Supplementary file 1 [file ijms-26-04261-s001.zip]

Archive with 1 entries (1 files):
- ijms-3555671-supplementary.pdf
